# Supplementary material for: Advanced Photocatalytic Degradation of Organic Pollutants Using Green Tea-Based ZnO Nanomaterials Under Simulated Solar Irradiation in Agri-Food Wastewater
Source: Foods. 2025 Feb 13;14(4):622. doi: 10.3390/foods14040622 (PMC11854680; doi:10.3390/foods14040622)
Supplement: Supplementary file 1 [file foods-14-00622-s001.zip]

Archive with 1 entries (1 files):
- foods-3407476-supplementary.pdf
